# Supplementary material for: Effect of Activator and Outgoing Ligand Nature on the Catalytic Behavior of Bis(phenoxy-imine) Ti(IV) Complexes in the Polymerization of Ethylene and Its Copolymerization with Higher Olefins
Source: Polymers (Basel). 2022 Oct 18;14(20):4397. doi: 10.3390/polym14204397 (PMC9609217; doi:10.3390/polym14204397)
Supplement: Supplementary file 1 [file polymers-14-04397-s001.zip]

Archive with 1 entries (1 files):
- polymers-1956520-supplementary v2 rev-highlight.pdf
